# Supplementary material for: The development of ORACLe: a measure of an organisation’s capacity to engage in evidence-informed health policy
Source: Health Res Policy Syst. 2016 Jan 14;14:4. doi: 10.1186/s12961-015-0069-9 (PMC4712550; doi:10.1186/s12961-015-0069-9)
Supplement: Supplementary file 2 — Data frame. This file provides the data frame in .csv format, to enter raw data following scoring of the ORACLe interview. (CSV 162 bytes) [file 12961_2015_69_MOESM2_ESM.csv]

Q1	Q2	Q3	Q4	Q5	Q6	Q7	Q8	Q9	Q10	Q11	Q11a	Q11b	Q11c	Q11d	Q12	Q13	Q14	Q15	Q16	Q17	Q18	Q19	Q20	Q21	Q22	Q23
